# Supplementary material for: Discovering and validating between-subject variations in plasma lipids in healthy subjects
Source: Sci Rep. 2016 Jan 8;6:19139. doi: 10.1038/srep19139 (PMC4705481; doi:10.1038/srep19139)
Supplement: Supplementary Table S1 [file srep19139-s2.xls]

## Sheet: MRM
Ionisation	MRM	Class	Class specific annotation	Putative Lipid species	Concentration	Standard
negative	678.6/591.5	PS STD	PS STD (678)	PS 14:0/14:0	0.1	PS STD
negative	838.8/751.7	PS	PS (838)	PS 40:4		PS STD
negative	836.8/749.7	PS	PS (836)	PS 40:5		PS STD
negative	834.8/747.7	PS	PS (834)	PS 40:6		PS STD
negative	832.8/745.7	PS	PS (832)	PS 40:7		PS STD
negative	812.8/725.7	PS	PS (812)	PS 38:3		PS STD
negative	810.8/723.7	PS	PS (810)	PS 38:4		PS STD
negative	808.8/721.7	PS	PS (808)	PS 38:5		PS STD
negative	788.8/701.6	PS	PS (788)	PS 36:1		PS STD
negative	786.8/699.6	PS	PS (786)	PS 36:2		PS STD
negative	760.8/673.6	PS	PS (760)	PS 34:1		PS STD
negative	758.8/671.6	PS	PS (758)	PS 34:2		PS STD
negative	524.5/437.4	PS	LPS (524)	LPS 18:0		PS STD
negative	522.5/435.4	PS	LPS (522)	LPS 18:1		PS STD
negative	496.5/409.4	PS	LPS (496)	LPS 16:0		PS STD
negative	494.5/407.4	PS	LPS (494)	LPS 16:1		PS STD
negative	585.6/241.0	PI STD	PI STD (585)	PI 8:0/8:0	1	PI STD
negative	915.9/241.0	PI	PI (915)	PI 40:3		PI STD
negative	913.9/241.0	PI	PI (913)	PI 40:4		PI STD
negative	911.9/241.0	PI	PI (911)	PI 40:5		PI STD
negative	909.9/241.0	PI	PI (909)	PI 40:6		PI STD
negative	887.8/241.0	PI	PI (887)	PI 38:3		PI STD
negative	885.8/241.0	PI	PI (885)	PI 38:4		PI STD
negative	883.8/241.0	PI	PI (883)	PI 38:5		PI STD
negative	863.8/241.0	PI	PI (863)	PI 36:1		PI STD
negative	861.8/241.0	PI	PI (861)	PI 36:2		PI STD
negative	859.8/241.0	PI	PI (859)	PI 36:3		PI STD
negative	857.8/241.0	PI	PI (857)	PI 36:4		PI STD
negative	835.8/241.0	PI	PI (835)	PI 34:1		PI STD
negative	833.8/241.0	PI	PI (833)	PI 34:2		PI STD
negative	807.8/241.0	PI	PI (807)	PI 32:1		PI STD
negative	805.8/241.0	PI	PI (805)	PI 32:2		PI STD
negative	599.6/241.0	PI	LPI (599)	LPI 18:0		PI STD
negative	571.6/241.0	PI	LPI (571)	LPI 16:0		PI STD
negative	665.6/153.0	PG STD	PG STD (665)	PG 14:0/14:0	0.1	PG STD
negative	775.8/153.0	PG	PG (775)	PG 36:1		PG STD
negative	773.8/153.0	PG	PG (773)	PG 36:2		PG STD
negative	771.8/153.0	PG	PG (771)	PG 36:3		PG STD
negative	769.8/153.0	PG	PG (769)	PG 36:4		PG STD
negative	749.8/153.0	PG	PG (749)	PG 34:0		PG STD
negative	747.8/153.0	PG	PG (747)	PG 34:1		PG STD
negative	745.8/153.0	PG	PG (745)	PG 34:2		PG STD
negative	719.7/153.0	PG	PG (719)	PG 32:1		PG STD
negative	717.7/153.0	PG	PG (717)	PG 32:2		PG STD
negative	634.6/196.1	PE STD	PE STD (634)	PE 28:0	4	PE STD
negative	816.8/196.1	PE	PE (816)	PE 42:0e		PE STD
negative	814.8/196.1	PE	PE (814)	PE 42:0p, 42:1e		PE STD
negative	812.8/196.1	PE	PE (812)	PE 42:1p, 42:2e		PE STD
negative	810.8/196.1	PE	PE (810)	PE 42:2p, 42:3e		PE STD
negative	808.8/196.1	PE	PE (808)	PE 42:3p, 42:4e		PE STD
negative	794.8/196.1	PE	PE (794)	PE 40:4		PE STD
negative	792.8/196.1	PE	PE (792)	PE 40:5		PE STD
negative	790.8/196.1	PE	PE (790)	PE 40:6		PE STD
negative	778.8/196.1	PE	PE (778)	PE 40:4p, 40:5e		PE STD
negative	776.8/196.1	PE	PE (776)	PE 40:5p, 40:6e		PE STD
negative	774.8/196.1	PE	PE (774)	PE 40:6p, 40:7e		PE STD
negative	766.8/196.1	PE	PE (766)	PE 38:4		PE STD
negative	764.8/196.1	PE	PE (764)	PE 38:5		PE STD
negative	762.8/196.1	PE	PE (762)	PE 38:6		PE STD
negative	760.8/196.1	PE	PE (760)	PE 38:0e, 38:7		PE STD
negative	756.8/196.1	PE	PE (756)	PE 38:1p, 38:2e		PE STD
negative	750.8/196.1	PE	PE (750)	PE 38:4p, 38:5e		PE STD
negative	748.8/196.1	PE	PE (748)	PE 38:5p, 38:6e		PE STD
negative	746.8/196.1	PE	PE (746)	PE 38:6p, 38:7e, 36:0		PE STD
negative	744.8/196.1	PE	PE (744)	PE 36:1		PE STD
negative	742.7/196.1	PE	PE (742)	PE 36:2		PE STD
negative	740.7/196.1	PE	PE (740)	PE 36:3		PE STD
negative	738.7/196.1	PE	PE (738)	PE 36:4		PE STD
negative	728.7/196.1	PE	PE (728)	PE 36:1p, 36:2e		PE STD
negative	726.7/196.1	PE	PE (726)	PE 36:2p, 36:3e		PE STD
negative	724.7/196.1	PE	PE (724)	PE 36:3p, 36:4e		PE STD
negative	722.7/196.1	PE	PE (722)	PE 36:4p, 36:5e		PE STD
negative	718.7/196.1	PE	PE (718)	PE 34:0		PE STD
negative	716.7/196.1	PE	PE (716)	PE 34:1		PE STD
negative	714.7/196.1	PE	PE (714)	PE 34:2		PE STD
negative	700.7/196.1	PE	PE (700)	PE 34:1p, 34:2e		PE STD
negative	698.7/196.1	PE	PE (698)	PE 34:2p, 34:3e		PE STD
negative	690.7/196.1	PE	PE (690)	PE 32:0		PE STD
negative	688.7/196.1	PE	PE (688)	PE 32:1		PE STD
negative	686.7/196.1	PE	PE (686)	PE 32:2		PE STD
negative	480.5/196.1	PE	LPE (480)	LPE 18:0		PE STD
negative	478.5/196.1	PE	LPE (478)	LPE 18:1		PE STD
negative	476.5/196.1	PE	LPE (476)	LPE 18:2		PE STD
negative	464.5/196.1	PE	LPE (464)	LPE 18:0p, 18:1e		PE STD
negative	462.5/196.1	PE	LPE (462)	LPE 18:1p, 18:2e		PE STD
negative	452.5/196.1	PE	LPE (452)	LPE 16:0		PE STD
negative	450.5/196.1	PE	LPE (450)	LPE 16:1		PE STD
negative	436.5/196.1	PE	LPE (436)	LPE 16:0p		PE STD
negative	424.5/196.1	PE	LPE (424)	LPE 14:0		PE STD
negative	591.6/153.0	PA STD	PA STD (591)	PA 14:0/14:0	0.1	PA STD
negative	673.7/153.0	PA	PA (673)	PA 34:1		PA STD
negative	671.7/153.0	PA	PA (671)	PA 34:2		PA STD
negative	645.7/153.0	PA	PA (645)	PA 32:1		PA STD
negative	643.7/153.0	PA	PA (643)	PA 32:2		PA STD
negative	1291.6/290.1	GM3	GM3 (1291)	GM3 44:1		PI STD
negative	1289.6/290.1	GM3	GM3 (1289)	GM3 44:2		PI STD
negative	1265.6/290.1	GM3	GM3 (1265)	GM3 42:0		PI STD
negative	1263.6/290.1	GM3	GM3 (1263)	GM3 42:1		PI STD
negative	1261.6/290.1	GM3	GM3 (1261)	GM3 42:2		PI STD
negative	1237.6/290.1	GM3	GM3 (1237)	GM3 40:0		PI STD
negative	1235.6/290.1	GM3	GM3 (1235)	GM3 40:1		PI STD
negative	1233.6/290.1	GM3	GM3 (1233)	GM3 40:2		PI STD
negative	1209.6/290.1	GM3	GM3 (1209)	GM3 38:0		PI STD
negative	1207.6/290.1	GM3	GM3 (1207)	GM3 38:1		PI STD
negative	1205.6/290.1	GM3	GM3 (1205)	GM3 38:2		PI STD
negative	1181.6/290.1	GM3	GM3 (1181)	GM3 36:0		PI STD
negative	1179.6/290.1	GM3	GM3 (1179)	GM3 36:1		PI STD
negative	1177.6/290.1	GM3	GM3 (1177)	GM3 36:2		PI STD
negative	1153.6/290.1	GM3	GM3 (1153)	GM3 34:0		PI STD
negative	1151.6/290.1	GM3	GM3 (1151)	GM3 34:1		PI STD
negative	1149.6/290.1	GM3	GM3 (1149)	GM3 34:2		PI STD
positive	647.7/184.1	SM STD	SM STD (647)	SM d18:1/12:0	12	SM STD
positive	815.9/184.1	SM	SM (815)	SM 42:1		SM STD
positive	813.9/184.1	SM	SM (813)	SM 42:2		SM STD
positive	703.7/184.1	SM	SM (703)	SM 34:1		SM STD
positive	678.7/184.1	PC STD	PC STD (678)	PC 14:0/14:0	20	PC STD
positive	836.8/184.1	PC	PC (836)	PC 40:5		PC STD
positive	834.8/184.1	PC	PC (834)	PC 40:6		PC STD
positive	832.8/184.1	PC	PC (832)	PC 40:0e, 40:7		PC STD
positive	830.8/184.1	PC	PC (830)	PC 40:0p, 40:1e, 40:8		PC STD
positive	828.8/184.1	PC	PC (828)	PC 40:1p, 40:2e		PC STD
positive	826.8/184.1	PC	PC (826)	PC 40:2p, 40:3e		PC STD
positive	824.8/184.1	PC	PC (824)	PC 40:3p, 40:4e		PC STD
positive	822.8/184.1	PC	PC (822)	PC 40:4p, 40:5e		PC STD
positive	820.8/184.1	PC	PC (820)	PC 40:5p, 40:6e		PC STD
positive	818.8/184.1	PC	PC (818)	PC 38:0a, 40:6p		PC STD
positive	812.8/184.1	PC	PC (812)	PC 38:3		PC STD
positive	810.8/184.1	PC	PC (810)	PC 38:4		PC STD
positive	808.8/184.1	PC	PC (808)	PC 38:5		PC STD
positive	806.8/184.1	PC	PC (806)	PC 38:6		PC STD
positive	804.8/184.1	PC	PC (804)	PC 38:0e, 38:7		PC STD
positive	802.8/184.1	PC	PC (802)	PC 38:0p, 38:1e		PC STD
positive	800.8/184.1	PC	PC (800)	PC 38:1p, 38:2e		PC STD
positive	798.8/184.1	PC	PC (798)	PC 38:2p, 38:3e		PC STD
positive	796.8/184.1	PC	PC (796)	PC 38:3p, 38:4e		PC STD
positive	794.8/184.1	PC	PC (794)	PC 38:4p, 38:5e		PC STD
positive	788.8/184.1	PC	PC (788)	PC 36:1		PC STD
positive	786.8/184.1	PC	PC (786)	PC 36:2		PC STD
positive	784.8/184.1	PC	PC (784)	PC 36:3		PC STD
positive	782.8/184.1	PC	PC (782)	PC 36:4		PC STD
positive	780.8/184.1	PC	PC (780)	PC 36:5		PC STD
positive	778.7/184.1	PC	PC (778)	PC 36:6		PC STD
positive	776.7/184.1	PC	PC (776)	PC 36:0e		PC STD
positive	774.7/184.1	PC	PC (774)	PC 36:0p, 36:1e		PC STD
positive	772.7/184.1	PC	PC (772)	PC 36:1p, 36:2e		PC STD
positive	770.7/184.1	PC	PC (770)	PC 36:2p, 36:3e		PC STD
positive	768.7/184.1	PC	PC (768)	PC 36:3p, 36:4e		PC STD
positive	766.7/184.1	PC	PC (766)	PC 36:4p, 36:5e		PC STD
positive	760.7/184.1	PC	PC (760)	PC 34:1		PC STD
positive	758.7/184.1	PC	PC (758)	PC 34:2		PC STD
positive	756.7/184.1	PC	PC (756)	PC 34:3		PC STD
positive	746.7/184.1	PC	PC (746)	PC 34:0p, 34:1e		PC STD
positive	744.7/184.1	PC	PC (744)	PC 34:1p, 34:2e		PC STD
positive	742.7/184.1	PC	PC (742)	PC 34:2p, 34:3e		PC STD
positive	734.7/184.1	PC	PC (734)	PC 32:0		PC STD
positive	732.7/184.1	PC	PC (732)	PC 32:1		PC STD
positive	730.7/184.1	PC	PC (730)	PC:32:2		PC STD
positive	720.7/184.1	PC	PC (720)	PC 32:0e		PC STD
positive	718.7/184.1	PC	PC (718)	PC 32:0p, 32:1e		PC STD
positive	568.5/184.1	PC	LPC (568)	LPC 22:6		PC STD
positive	552.5/184.1	PC	LPC (552)	LPC 20:0		PC STD
positive	544.5/184.1	PC	LPC (544)	LPC 20:4		PC STD
positive	524.5/184.1	PC	LPC (524)	LPC 18:0		PC STD
positive	522.5/184.1	PC	LPC (522)	LPC 18:1		PC STD
positive	520.5/184.1	PC	LPC (520)	LPC 18:2		PC STD
positive	518.5/184.1	PC	LPC (518)	LPC 18:3		PC STD
positive	510.5/184.1	PC	LPC (510)	LPC 18:0e		PC STD
positive	496.5/184.1	PC	LPC (496)	LPC 16:0		PC STD
positive	494.5/184.1	PC	LPC (494)	LPC 16:1		PC STD
positive	482.5/184.1	PC	LPC (482)	LPC 16:0e		PC STD
positive	588.7/264.4	HexCer STD	HexCer STD (588)	HexCer d18:1/8:0	0.5	HexCer STD
positive	814.7/266.4	HexCer	HexCer (814)	HexCer d18:0/24:0		HexCer STD
positive	812.7/266.4	HexCer	DH-HexCer (812)	HexCer d18:0/24:1		HexCer STD
positive	812.7/264.4	HexCer	HexCer (812)	HexCer d18:1/24:0		HexCer STD
positive	810.7/264.4	HexCer	HexCer (810)	HexCer d18:1/24:1		HexCer STD
positive	786.7/266.4	HexCer	HexCer (786)	HexCer d18:0/22:0		HexCer STD
positive	784.7/264.4	HexCer	HexCer (784)	HexCer d18:1/22:0		HexCer STD
positive	758.7/266.4	HexCer	HexCer (758)	HexCer d18:0/20:0		HexCer STD
positive	756.7/264.4	HexCer	HexCer (756)	HexCer d18:1/20:0		HexCer STD
positive	730.7/266.4	HexCer	HexCer (730)	HexCer d18:0/18:0		HexCer STD
positive	728.7/264.4	HexCer	HexCer (728)	HexCer d18:1/18:0		HexCer STD
positive	702.7/266.4	HexCer	HexCer (702)	HexCer d18:0/16:0		HexCer STD
positive	700.7/264.4	HexCer	HexCer (700)	HexCer d18:1/16:0		HexCer STD
positive	552.7/264.4	Cer STD	Cer STD (552)	Cer d18:1/17:0	0.5	Cer STD
positive	652.7/266.4	Cer	Cer (652)	Cer d18:0/24:0		Cer STD
positive	650.7/266.4	Cer	DH-Cer (650)	Cer d18:0/24:1		Cer STD
positive	650.7/264.4	Cer	Cer (650)	Cer d18:1/24:0		Cer STD
positive	648.7/264.4	Cer	Cer (648)	Cer d18:1/24:1		Cer STD
positive	622.7/264.4	Cer	Cer (622)	Cer d18:1/22:0		Cer STD
positive	596.7/266.4	Cer	Cer (596)	Cer d18:0/20:0		Cer STD
positive	594.7/264.4	Cer	Cer (594)	Cer d18:1/20:0		Cer STD
positive	568.7/266.4	Cer	Cer (568)	Cer d18:0/18:0		Cer STD
positive	566.7/264.4	Cer	Cer (566)	Cer:d18:1/18:0		Cer STD
positive	540.7/266.4	Cer	Cer (540)	Cer d18:0/16:0		Cer STD
positive	538.7/264.4	Cer	Cer (538)	Cer d18:1/16:0		Cer STD

## Sheet: discovery
SNAME	PS STD (678)	PS (838)	PS (836)	PS (834)	PS (832)	PS (812)	PS (810)	PS (808)	PS (788)	PS (786)	PS (760)	PS (758)	LPS (524)	LPS (522)	LPS (496)	LPS (494)	PI STD (585)	PI (915)	PI (913)	PI (911)	PI (909)	PI (887)	PI (885)	PI (883)	PI (863)	PI (861)	PI (859)	PI (857)	PI (835)	PI (833)	PI (807)	PI (805)	LPI (599)	LPI (571)	PG STD (665)	PG (775)	PG (773)	PG (771)	PG (769)	PG (749)	PG (747)	PG (745)	PG (719)	PG (717)	PE STD (634)	PE (816)	PE (814)	PE (812)	PE (810)
IM1a	272.487	95.2381	95.2381	99.2064	0	289.683	1412.7	48.9418	1355.82	128.307	17.1958	5.291	208.995	25.1323	0	1.3228	1732.8	27.7778	178.571	309.524	179.894	2956.35	11161.4	757.937	2404.76	5284.39	1148.15	1785.71	2414.02	2027.78	220.899	17.1958	119.048	3.9683	239.418	82.0106	76.7196	21.164	33.0688	47.619	31.746	64.8148	70.1058	50.2646	1022.49	5.291	22.4868	3.9683	10.582
IM1b	384.921	38.3598	46.2963	50.2646	2.6455	89.9471	644.18	15.873	667.989	96.5608	7.9365	6.6138	96.5608	14.5503	3.9683	0	1974.87	21.164	145.503	253.968	243.386	3244.71	11045	711.64	2223.55	4944.44	1171.96	1687.83	2526.45	2039.68	218.254	21.164	89.9471	19.8413	268.519	79.3651	74.0741	54.2328	50.2646	58.2011	74.0741	54.2328	83.3333	67.4603	940.476	11.9048	9.2593	2.6455	7.9365
IM1c	321.429	37.037	60.8466	41.0053	2.6455	113.757	669.312	34.3915	644.18	35.7143	11.9048	9.2593	137.566	30.4233	0	3.9683	2068.78	17.1958	158.73	247.355	211.64	3142.86	10205	642.857	2182.54	4449.74	1034.39	1530.42	2292.33	1715.61	156.085	17.1958	124.339	11.9048	318.783	109.788	107.143	55.5556	48.9418	58.2011	59.5238	41.0053	87.3016	38.3598	996.032	1.3228	1.3228	3.9683	25.1323
MF1a	435.185	88.6243	70.1058	132.275	5.291	308.201	1334.66	35.7143	1347.88	185.185	30.4233	0	211.64	29.1005	0	0	2273.81	46.2963	169.312	289.683	519.841	2870.37	10392.9	685.185	1958.99	5269.84	1034.39	1071.43	1560.85	1197.09	74.0741	15.873	197.09	22.4868	374.339	63.4921	64.8148	46.2963	44.9735	27.7778	56.8783	63.4921	82.0106	42.328	1169.31	2.6455	14.5503	5.291	11.9048
MF1b	433.862	29.1005	23.8095	35.7143	1.3228	108.466	529.101	19.8413	548.942	58.2011	5.291	0	103.175	10.582	0	0	2650.79	23.8095	93.9153	252.645	477.513	2342.59	9195.77	604.497	1702.38	4511.9	1018.52	1047.62	1494.71	1275.13	109.788	15.873	103.175	39.6825	433.862	47.619	41.0053	39.6825	42.328	76.7196	56.8783	58.2011	100.529	30.4233	1366.4	5.291	10.582	10.582	3.9683
MF1c	379.63	38.3598	41.0053	71.4286	3.9683	171.958	904.762	29.1005	882.275	55.5556	11.9048	0	201.058	14.5503	0	0	2424.6	27.7778	207.672	333.333	498.677	2874.34	11129.6	681.217	2556.88	5632.28	945.767	1277.78	2173.28	1740.74	126.984	9.2593	169.312	34.3915	369.048	70.1058	55.5556	35.7143	56.8783	83.3333	91.2698	50.2646	116.402	60.8466	989.418	9.2593	13.2275	14.5503	11.9048
IF1a	398.148	55.5556	46.2963	52.9101	5.291	134.921	1037.04	14.5503	798.942	92.5926	15.873	5.291	203.704	22.4868	1.3228	0	2769.84	18.5185	129.63	185.185	318.783	2308.2	10541	515.873	1330.69	3863.76	597.884	1088.62	1133.6	1179.89	87.3016	38.3598	91.2698	13.2275	384.921	99.2063	52.9101	30.4233	70.1058	83.3333	95.2381	63.4921	109.788	25.1323	1041.01	7.9365	15.873	3.9683	5.291
IF1b	365.079	14.5503	21.164	51.5873	3.9683	88.6243	530.423	9.2593	390.212	30.4233	17.1958	0	108.466	2.6455	2.6455	0	2330.69	11.9048	119.048	186.508	260.582	2566.14	11202.4	476.19	1386.24	4013.23	657.407	1206.35	1420.63	1449.74	108.466	17.1958	103.175	9.2593	339.947	80.6878	27.7778	27.7778	58.2011	99.2063	66.1376	70.1058	95.2381	30.4233	1005.29	2.6455	5.291	5.291	9.2593
IF1c	272.487	31.746	31.746	70.1058	6.6138	137.566	751.323	19.8413	616.402	55.5556	15.873	0	167.989	19.8413	0	0	2235.45	26.455	129.63	259.259	354.497	2879.63	12291	538.36	1488.1	4345.24	832.011	1414.02	1522.49	1865.08	144.18	11.9048	88.6243	18.5185	294.974	88.6243	43.6508	46.2963	63.4921	111.111	116.402	100.529	89.9471	55.5556	921.958	13.2275	9.2593	14.5503	9.2593
CF1a	329.365	44.9735	35.7143	33.0688	0	97.8836	605.82	17.1958	506.614	64.8148	10.582	0	109.788	5.291	3.9683	0	2341.27	21.164	113.757	234.127	365.079	2214.29	9677.25	449.736	1157.41	3373.02	611.111	1083.33	1215.61	1056.88	115.079	17.1958	92.5926	13.2275	325.397	58.2011	56.8783	37.037	58.2011	133.598	100.529	63.4921	116.402	14.5503	966.931	2.6455	7.9365	11.9048	9.2593
CF1b	297.619	41.0053	60.8466	39.6825	2.6455	109.788	789.683	15.873	546.296	50.2646	27.7778	2.6455	203.704	10.582	0	0	2089.95	29.1005	107.143	250	433.862	2453.7	11597.9	575.397	1427.25	3453.7	604.497	1224.87	1555.56	1242.06	138.889	13.2275	92.5926	22.4868	291.005	56.8783	54.2328	33.0688	52.9101	119.048	133.598	71.4286	87.3016	22.4868	1011.9	13.2275	17.1958	1.3228	1.3228
CF1c	375.661	35.7143	31.746	31.746	0	129.63	530.423	7.9365	503.968	58.2011	7.9365	1.3228	144.18	19.8413	0	1.3228	2279.1	34.3915	126.984	321.429	509.259	2608.47	12127	619.048	2170.63	4634.92	923.28	1484.13	1940.48	1456.35	133.598	5.291	71.4286	10.582	362.434	87.3016	79.3651	52.9101	85.9788	132.275	83.3333	52.9101	123.016	58.2011	986.773	1.3228	7.9365	10.582	11.9048
MM1a	240.741	21.164	46.2963	44.9735	0	37.037	398.148	10.582	399.471	18.5185	15.873	2.6455	67.4603	0	0	0	2084.66	15.873	112.434	255.291	269.841	2448.41	9341.27	435.185	2068.78	4904.76	1119.05	1072.75	1326.72	1080.69	52.9101	6.6138	63.4921	21.164	302.91	56.8783	46.2963	41.0053	54.2328	170.635	75.3968	43.6508	89.9471	21.164	1046.3	1.3228	9.2593	13.2275	10.582
MM1b	309.524	31.746	29.1005	60.8466	1.3228	101.852	562.169	23.8095	582.011	59.5238	7.9365	0	87.3016	15.873	0	1.3228	2048.94	23.8095	121.693	182.54	261.905	2187.83	10324.1	542.328	1992.06	5104.5	1079.37	1030.42	1041.01	1129.63	51.5873	13.2275	76.7196	23.8095	362.434	43.6508	72.7513	48.9418	105.82	150.794	120.37	37.037	64.8148	54.2328	1034.39	7.9365	5.291	22.4868	11.9048
MM1c	288.36	33.0688	38.3598	52.9101	0	63.4921	509.259	9.2593	525.132	26.455	17.1958	1.3228	116.402	11.9048	0	1.3228	2055.56	34.3915	100.529	208.995	291.005	2248.68	10280.4	490.741	2023.81	4708.99	1183.86	994.709	1046.3	1148.15	42.328	5.291	88.6243	25.1323	240.741	50.2646	41.0053	46.2963	44.9735	144.18	157.407	52.9101	68.7831	50.2646	843.915	13.2275	3.9683	13.2275	9.2593
CM1a	357.143	43.6508	41.0053	41.0053	11.9048	46.2963	448.413	6.6138	547.619	30.4233	1.3228	0	91.2698	11.9048	1.3228	0	2224.87	19.8413	148.148	269.841	316.138	3439.15	13415.3	490.741	1358.47	3121.69	820.106	1256.61	1064.81	876.984	56.8783	9.2593	153.439	35.7143	296.296	41.0053	48.9418	44.9735	38.3598	149.471	108.466	68.7831	64.8148	52.9101	985.45	13.2275	10.582	19.8413	7.9365
CM1b	302.91	15.873	27.7778	34.3915	1.3228	50.2646	316.138	5.291	338.624	43.6508	2.6455	0	88.6243	10.582	0	0	2126.98	27.7778	132.275	208.995	325.397	3276.45	11105.8	465.608	1402.12	2911.38	728.836	1056.88	1080.69	871.693	50.2646	5.291	95.2381	37.037	265.873	67.4603	59.5238	35.7143	19.8413	171.958	149.471	56.8783	112.434	55.5556	842.593	2.6455	3.9683	5.291	10.582
CM1c	281.746	34.3915	39.6825	17.1958	0	55.5556	366.402	5.291	367.725	18.5185	0	0	84.6561	17.1958	0	0	2099.21	19.8413	145.503	355.82	314.815	3318.78	13772.5	564.815	1660.05	3473.55	787.037	1494.71	1432.54	1055.56	80.6878	19.8413	96.5608	10.582	328.042	59.5238	68.7831	30.4233	85.9788	103.175	141.534	64.8148	111.111	26.455	892.857	5.291	13.2275	3.9683	17.1958
CF2a	326.72	30.4233	44.9735	62.1693	7.9365	129.63	477.513	3.9683	596.561	48.9418	11.9048	0	99.2064	3.9683	0	0	2481.48	27.7778	158.73	335.979	683.862	3104.5	16156.1	835.979	2170.63	4595.24	628.307	1031.75	1592.59	899.471	97.8836	14.5503	150.794	47.619	398.148	104.497	44.9735	52.9101	38.3598	175.926	171.958	59.5238	138.889	46.2963	1019.84	15.873	6.6138	7.9365	11.9048
CF2b	314.815	23.8095	25.1323	37.037	2.6455	78.0423	298.942	22.4868	378.307	29.1005	5.291	2.6455	63.4921	5.291	0	0	2013.23	68.7831	130.952	410.053	682.54	2904.76	12955	801.587	2030.42	4539.68	747.355	1017.2	1650.79	835.979	92.5926	11.9048	76.7196	38.3598	276.455	79.3651	74.0741	42.328	87.3016	185.185	121.693	44.9735	129.63	35.7143	949.735	9.2593	9.2593	19.8413	13.2275
CF2c	313.492	38.3598	60.8466	83.3333	10.582	100.529	603.175	30.4233	562.169	60.8466	18.5185	0	97.8836	18.5185	0	0	2248.68	46.2963	211.64	503.968	743.386	3104.5	16382.3	933.862	2726.19	5047.62	970.899	1330.69	1919.31	1220.9	92.5926	13.2275	91.2698	18.5185	305.556	84.6561	75.3968	67.4603	107.143	207.672	117.725	78.0423	140.212	30.4233	908.73	3.9683	17.1958	17.1958	7.9365
CM2a	362.434	46.2963	25.1323	43.6508	0	101.852	630.952	22.4868	588.624	68.7831	10.582	0	123.016	5.291	0	1.3228	2444.44	35.7143	104.497	267.196	317.46	3763.23	14400.8	494.709	1458.99	4558.2	1120.37	1538.36	1537.04	1349.21	75.3968	18.5185	121.693	11.9048	456.349	44.9735	71.4286	41.0053	82.0106	220.899	105.82	79.3651	121.693	60.8466	1089.95	5.291	9.2593	13.2275	2.6455
CM2b	298.942	55.5556	43.6508	59.5238	2.6455	104.497	558.201	15.873	501.323	34.3915	7.9365	0	109.788	10.582	0	0	2292.33	51.5873	171.958	256.614	363.757	3546.3	13604.5	523.809	1493.39	4154.76	980.159	1173.28	1403.44	1395.5	85.9788	2.6455	99.2063	10.582	280.423	56.8783	66.1376	50.2646	34.3915	154.762	116.402	59.5238	71.4286	43.6508	962.963	14.5503	6.6138	17.1958	13.2275
CM2c	261.905	35.7143	14.5503	26.455	6.6138	107.143	650.794	10.582	630.952	55.5556	19.8413	1.3228	154.762	11.9048	0	0	2247.35	19.8413	177.249	235.45	271.164	3559.52	12452.4	585.979	1705.03	4173.28	1010.58	1576.72	1691.8	1379.63	79.3651	19.8413	92.5926	15.873	322.751	62.1693	83.3333	48.9418	97.8836	146.825	112.434	19.8413	56.8783	51.5873	1084.66	5.291	14.5503	5.291	9.2593
[truncated: 146 more columns]

## Sheet: validation
SNAME	PS STD (678)	PS (838)	PS (836)	PS (834)	PS (832)	PS (812)	PS (810)	PS (808)	PS (788)	PS (786)	PS (760)	PS (758)	LPS (524)	LPS (522)	LPS (496)	LPS (494)	PI STD (585)	PI (915)	PI (913)	PI (911)	PI (909)	PI (887)	PI (885)	PI (883)	PI (863)	PI (861)	PI (859)	PI (857)	PI (835)	PI (833)	PI (807)	PI (805)	LPI (599)	LPI (571)	PG STD (665)	PG (775)	PG (773)	PG (771)	PG (769)	PG (749)	PG (747)	PG (745)	PG (719)	PG (717)	PE STD (634)	PE (816)	PE (814)	PE (812)	PE (810)
MM2a_1	154.762	41.0053	48.9418	64.8148	3.9683	162.698	842.593	35.7143	465.608	48.9418	6.6138	2.6455	124.339	6.6138	0	0	716.931	3.9683	15.873	30.4233	60.8466	353.175	1739.42	74.0741	246.032	550.265	68.7831	136.243	255.291	165.344	15.873	1.3228	21.164	3.9683	84.6561	15.873	22.4868	18.5185	7.9365	9.2593	13.2275	3.9683	29.1005	11.9048	351.852	1.3228	0	1.3228	1.3228
MM2a_2	165.344	39.6825	47.619	59.5238	2.6455	123.016	689.153	29.1005	558.201	54.2328	23.8095	1.3228	89.9471	17.1958	0	0	783.069	3.9683	10.582	47.619	42.328	391.534	1752.65	109.788	243.386	535.714	92.5926	111.111	244.709	167.989	18.5185	1.3228	23.8095	2.6455	64.8148	15.873	25.1323	13.2275	23.8095	10.582	11.9048	11.9048	39.6825	17.1958	337.302	0	3.9683	3.9683	0
MM2b_1	548.942	60.8466	55.5556	76.7196	3.9683	227.513	1175.93	55.5556	915.344	95.2381	18.5185	1.3228	181.217	21.164	5.291	0	1739.42	7.9365	54.2328	76.7196	119.048	771.164	3660.05	175.926	945.767	2142.86	232.804	320.106	808.201	550.264	62.1693	2.6455	148.148	26.455	256.614	38.3598	54.2328	27.7778	38.3598	66.1376	34.3915	38.3598	85.9788	64.8148	759.259	7.9365	14.5503	9.2593	14.5503
MM2b_2	666.667	58.2011	78.0423	93.9153	13.2275	208.995	1210.32	35.7143	973.545	74.0741	25.1323	6.6138	203.704	21.164	11.9048	2.6455	1657.41	9.2593	51.5873	71.4286	140.212	873.016	4179.89	166.667	806.878	1718.25	193.122	334.656	788.36	572.751	33.0688	7.9365	119.048	31.746	216.931	42.328	37.037	37.037	52.9101	47.619	34.3915	35.7143	91.2698	33.0688	787.037	5.291	13.2275	13.2275	3.9683
MM2c_1	604.497	10.582	17.1958	23.8095	1.3228	44.9735	267.196	13.2275	273.81	18.5185	7.9365	6.6138	31.746	15.873	2.6455	6.6138	1678.57	3.9683	54.2328	67.4603	138.889	617.725	2742.06	164.021	875.661	1694.44	226.19	362.434	997.355	474.868	60.8466	6.6138	76.7196	17.1958	220.899	42.328	38.3598	31.746	70.1058	70.1058	50.2646	34.3915	101.852	47.619	781.746	3.9683	14.5503	13.2275	3.9683
MM2c_2	518.519	18.5185	23.8095	31.746	2.6455	55.5556	317.46	6.6138	235.45	41.0053	10.582	0	37.037	13.2275	5.291	14.5503	1615.08	6.6138	50.2646	112.434	175.926	777.778	3402.12	164.021	787.037	1537.04	287.037	432.54	825.397	552.91	58.2011	5.291	85.9788	14.5503	222.222	47.619	42.328	43.6508	87.3016	60.8466	64.8148	30.4233	71.4286	78.0423	798.942	3.9683	14.5503	14.5503	5.291
IM2a_1	359.788	89.9471	74.0741	119.048	7.9365	298.942	1584.66	39.6825	1141.53	103.175	17.1958	0	242.064	18.5185	2.6455	0	1310.85	17.1958	66.1376	160.053	181.217	1564.81	6410.05	285.714	763.227	1722.22	337.302	636.243	779.101	587.302	60.8466	7.9365	85.9788	22.4868	107.143	48.9418	68.7831	39.6825	84.6561	72.7513	66.1376	48.9418	103.175	60.8466	469.577	6.6138	13.2275	10.582	6.6138
IM2a_2	396.825	112.434	97.8836	107.143	6.6138	293.651	1448.41	66.1376	1165.34	100.529	25.1323	1.3228	222.222	25.1323	3.9683	3.9683	1211.64	13.2275	74.0741	121.693	144.18	1462.96	7153.44	284.392	726.191	1436.51	304.233	621.693	683.862	599.206	78.0423	11.9048	87.3016	3.9683	183.862	67.4603	56.8783	52.9101	91.2698	68.7831	68.7831	52.9101	134.921	75.3968	513.227	7.9365	14.5503	10.582	6.6138
IM2b_1	563.492	78.0423	101.852	130.952	5.291	264.55	1654.76	44.9735	1370.37	125.661	23.8095	5.291	227.513	19.8413	5.291	0	1425.93	15.873	87.3016	170.635	170.635	1625.66	7047.62	256.614	791.005	1798.94	317.46	775.132	679.894	587.302	72.7513	5.291	74.0741	14.5503	226.19	83.3333	83.3333	55.5556	88.6243	85.9788	72.7513	43.6508	129.63	50.2646	611.111	3.9683	7.9365	18.5185	11.9048
IM2b_2	517.196	71.4286	121.693	169.312	10.582	271.164	1686.51	68.7831	1531.75	132.275	27.7778	2.6455	253.968	14.5503	6.6138	9.2593	1583.33	14.5503	56.8783	179.894	157.407	1794.97	7043.65	313.492	953.704	1582.01	345.238	862.434	834.656	657.407	66.1376	9.2593	103.175	15.873	198.413	84.6561	82.0106	62.1693	59.5238	67.4603	87.3016	37.037	146.825	75.3968	593.915	9.2593	10.582	23.8095	5.291
IM2c_1	551.587	126.984	88.6243	157.407	19.8413	350.529	1876.98	41.0053	1506.61	125.661	29.1005	2.6455	240.741	27.7778	3.9683	2.6455	1300.26	18.5185	56.8783	119.048	173.28	1640.21	6374.34	272.487	849.206	1787.04	370.37	641.534	796.296	505.291	55.5556	6.6138	71.4286	13.2275	156.085	84.6561	78.0423	63.4921	68.7831	115.079	46.2963	54.2328	144.18	41.0053	477.513	2.6455	15.873	21.164	9.2593
IM2c_2	490.741	88.6243	103.175	116.402	10.582	264.55	1634.92	48.9418	1261.9	119.048	30.4233	2.6455	211.64	31.746	6.6138	0	1136.24	15.873	68.7831	104.497	124.339	1410.05	6111.11	329.365	661.376	1488.1	374.339	567.46	727.513	555.556	35.7143	10.582	47.619	6.6138	144.18	68.7831	76.7196	47.619	87.3016	75.3968	87.3016	37.037	125.661	47.619	568.783	13.2275	18.5185	23.8095	13.2275
IF2a_1	985.45	165.344	234.127	276.455	14.5503	624.339	3337.3	142.857	2899.47	318.783	75.3968	9.2593	466.931	129.63	18.5185	3.9683	2972.22	13.2275	121.693	279.101	248.677	3531.75	14795	687.831	1354.5	3580.69	777.778	1641.53	1427.25	1281.75	119.048	7.9365	169.312	31.746	382.275	88.6243	70.1058	52.9101	71.4286	92.5926	100.529	92.5926	193.122	99.2064	1292.33	2.6455	11.9048	5.291	10.582
IF2a_2	1015.87	162.698	203.704	198.413	11.9048	633.598	3579.37	116.402	2984.13	341.27	43.6508	3.9683	423.28	107.143	11.9048	2.6455	2671.96	25.1323	144.18	242.064	325.397	3763.23	14944.4	723.545	1324.07	3830.69	824.074	1632.28	1519.84	1268.52	137.566	15.873	136.243	31.746	449.736	108.466	96.5608	67.4603	79.3651	67.4603	112.434	107.143	208.995	123.016	1287.04	7.9365	9.2593	5.291	3.9683
IF2b_1	955.027	115.079	150.794	175.926	15.873	391.534	2460.32	79.3651	2150.79	193.122	42.328	3.9683	456.349	103.175	9.2593	1.3228	1982.8	29.1005	80.6878	140.212	219.577	2403.44	10060.8	427.249	1097.88	2451.06	612.434	1111.11	1014.55	1018.52	64.8148	18.5185	111.111	26.455	239.418	89.9471	58.2011	71.4286	82.0106	95.2381	88.6243	55.5556	157.407	58.2011	931.217	22.4868	29.1005	23.8095	17.1958
IF2b_2	828.042	125.661	117.725	140.212	18.5185	428.571	2509.26	113.757	2142.86	214.286	29.1005	3.9683	357.143	101.852	25.1323	3.9683	2055.56	7.9365	123.016	193.122	222.222	2850.53	11546.3	497.354	1059.52	2658.73	551.587	1201.06	1252.65	1074.07	123.016	17.1958	83.3333	22.4868	284.392	75.3968	67.4603	67.4603	93.9153	119.048	108.466	68.7831	189.153	85.9788	974.868	13.2275	26.455	19.8413	2.6455
IF2c_1	792.328	144.18	149.471	203.704	18.5185	510.582	2530.42	103.175	2235.45	199.736	37.037	9.2593	369.048	88.6243	17.1958	0	2250	13.2275	125.661	206.349	253.968	2476.19	11283.1	539.683	1190.48	2952.38	712.963	1201.06	1126.98	1129.63	88.6243	14.5503	64.8148	13.2275	275.132	70.1058	64.8148	52.9101	95.2381	67.4603	76.7196	89.9471	149.471	83.3333	912.698	13.2275	23.8095	22.4868	9.2593
IF2c_2	891.534	123.016	134.921	195.767	22.4868	489.418	2683.86	119.048	2304.23	284.392	34.3915	5.291	420.635	91.2698	3.9683	1.3228	2136.24	21.164	95.2381	157.407	240.741	2646.83	11160.1	572.751	1285.71	2722.22	682.54	1246.03	1470.9	1129.63	123.016	6.6138	96.5608	10.582	281.746	84.6561	87.3016	74.0741	129.63	112.434	56.8783	91.2698	191.799	112.434	1059.52	14.5503	14.5503	11.9048	5.291
CF3a_1	919.312	74.0741	99.2064	87.3016	5.291	324.074	1685.19	56.8783	937.831	115.079	47.619	5.291	284.392	71.4286	6.6138	2.6455	2160.05	13.2275	113.757	198.413	259.259	2460.32	8822.75	347.884	1584.66	3375.66	571.429	1026.45	1363.76	1034.39	97.8836	14.5503	84.6561	15.873	284.392	60.8466	95.2381	60.8466	109.788	85.9788	109.788	55.5556	162.698	92.5926	1000	9.2593	11.9048	15.873	17.1958
CF3a_2	822.751	54.2328	80.6878	76.7196	1.3228	289.683	1427.25	42.328	796.296	87.3016	29.1005	7.9365	186.508	85.9788	10.582	2.6455	1828.04	19.8413	119.048	191.799	212.963	2193.12	8207.67	321.429	1371.69	3078.04	582.011	751.323	1273.81	902.116	99.2063	10.582	79.3651	9.2593	248.677	64.8148	52.9101	75.3968	82.0106	85.9788	105.82	76.7196	210.317	78.0423	742.063	3.9683	10.582	14.5503	7.9365
CF3b_1	714.286	146.825	169.312	269.841	13.2275	853.175	4550.26	128.307	2388.89	239.418	78.0423	6.6138	447.09	63.4921	1.3228	1.3228	1825.4	21.164	125.661	212.963	370.37	3455.03	11645.5	579.365	1789.68	3542.33	678.571	992.063	1375.66	1039.68	146.825	13.2275	70.1058	14.5503	265.873	82.0106	85.9788	92.5926	142.857	121.693	103.175	72.7513	173.28	85.9788	796.296	13.2275	31.746	33.0688	3.9683
CF3b_2	503.968	107.143	119.048	211.64	17.1958	653.439	3361.11	104.497	1613.76	211.64	47.619	6.6138	362.434	62.1693	5.291	0	1685.19	15.873	107.143	164.021	252.645	2465.61	9846.56	407.407	1419.31	2846.56	555.556	759.259	1174.6	948.413	99.2064	10.582	38.3598	7.9365	218.254	72.7513	71.4286	46.2963	79.3651	92.5926	103.175	44.9735	112.434	70.1058	609.788	2.6455	5.291	18.5185	5.291
CF3c_1	761.905	48.9418	63.4921	82.0106	6.6138	239.418	1260.58	37.037	716.931	124.339	15.873	5.291	194.444	64.8148	3.9683	2.6455	1837.3	30.4233	109.788	246.032	305.556	2839.95	10124.3	449.735	1832.01	3917.99	683.862	1156.08	1689.15	1189.15	162.698	5.291	63.4921	7.9365	228.836	92.5926	76.7196	62.1693	167.989	100.529	142.857	79.3651	210.317	87.3016	780.423	3.9683	27.7778	27.7778	14.5503
CF3c_2	527.778	38.3598	31.746	78.0423	3.9683	146.825	882.275	39.6825	501.323	58.2011	30.4233	2.6455	144.18	34.3915	5.291	0	1634.92	11.9048	89.9471	156.085	219.577	2246.03	8208.99	343.915	1507.94	3111.11	575.397	951.058	1350.53	1034.39	92.5926	15.873	63.4921	9.2593	212.963	38.3598	50.2646	56.8783	116.402	99.2064	91.2698	41.0053	140.212	64.8148	701.058	5.291	7.9365	14.5503	5.291
CF4a_1	667.989	26.455	29.1005	33.0688	2.6455	124.339	537.037	21.164	370.37	31.746	18.5185	1.3228	111.111	47.619	1.3228	0	1702.38	11.9048	85.9788	133.598	232.804	1289.68	5170.63	255.291	1080.69	2206.35	423.28	732.804	1064.81	636.243	71.4286	9.2593	83.3333	26.455	309.524	46.2963	52.9101	46.2963	101.852	72.7513	85.9788	52.9101	132.275	82.0106	906.085	3.9683	6.6138	6.6138	11.9048
CF4a_2	628.307	22.4868	27.7778	41.0053	9.2593	93.9153	530.423	22.4868	390.212	47.619	15.873	3.9683	85.9788	39.6825	2.6455	0	1736.77	29.1005	93.9153	157.407	182.54	1388.89	5146.83	288.36	1152.12	2342.59	408.73	701.058	1013.23	633.598	76.7196	2.6455	91.2698	11.9048	264.55	55.5556	47.619	56.8783	79.3651	83.3333	100.529	52.9101	119.048	71.4286	859.788	2.6455	11.9048	11.9048	11.9048
CF4b_1	726.191	14.5503	19.8413	59.5238	3.9683	93.9153	493.386	25.1323	335.979	30.4233	13.2275	5.291	71.4286	33.0688	10.582	2.6455	1746.03	15.873	64.8148	162.698	296.296	1349.21	5653.44	292.328	1222.22	1943.12	359.788	765.873	1060.85	689.153	72.7513	3.9683	48.9418	15.873	264.55	31.746	37.037	56.8783	82.0106	84.6561	82.0106	39.6825	152.116	64.8148	702.381	3.9683	6.6138	15.873	13.2275
CF4b_2	776.455	25.1323	31.746	31.746	1.3228	125.661	652.116	21.164	439.153	54.2328	7.9365	6.6138	128.307	43.6508	2.6455	1.3228	2287.04	27.7778	108.466	164.021	281.746	1910.05	8592.59	441.799	1923.28	3451.06	592.593	1066.14	1534.39	1015.87	156.085	9.2593	84.6561	10.582	276.455	62.1693	44.9735	74.0741	136.243	123.016	123.016	58.2011	174.603	74.0741	805.556	1.3228	19.8413	11.9048	21.164
CF4c_1	867.725	99.2064	123.016	191.799	23.8095	362.434	2062.17	85.9788	1546.3	186.508	31.746	7.9365	289.683	48.9418	3.9683	2.6455	2544.97	41.0053	138.889	301.587	379.63	2682.54	10599.2	620.37	2300.26	4318.78	947.09	1589.95	2050.26	1276.45	156.085	15.873	89.9471	11.9048	396.825	88.6243	88.6243	80.6878	132.275	173.28	129.63	89.9471	218.254	108.466	1145.5	10.582	18.5185	27.7778	9.2593
CF4c_2	888.889	95.2381	101.852	161.376	6.6138	452.381	2076.72	75.3968	1386.24	194.444	42.328	3.9683	220.899	56.8783	9.2593	2.6455	2476.19	25.1323	125.661	253.968	369.048	2378.31	9743.39	510.582	2007.94	3496.03	800.265	1371.69	1914.02	1117.72	132.275	9.2593	89.9471	11.9048	453.704	63.4921	79.3651	87.3016	164.021	112.434	105.82	83.3333	170.635	140.212	1117.72	11.9048	6.6138	10.582	11.9048
CM3a_1	715.609	60.8466	89.9471	145.503	14.5503	251.323	1390.21	60.8466	1166.67	105.82	21.164	1.3228	288.36	29.1005	11.9048	1.3228	2043.65	23.8095	113.757	183.862	208.995	2137.57	8662.7	550.264	1320.11	3117.72	765.873	764.55	981.481	806.878	38.3598	18.5185	121.693	34.3915	280.423	66.1376	80.6878	67.4603	166.667	126.984	97.8836	105.82	164.021	83.3333	851.852	2.6455	27.7778	31.746	26.455
CM3a_2	708.995	42.328	70.1058	116.402	11.9048	260.582	1518.52	60.8466	1197.09	97.8836	17.1958	1.3228	239.418	46.2963	14.5503	2.6455	1916.67	44.9735	107.143	183.862	287.037	2171.96	9806.88	511.905	1358.47	3117.72	666.667	769.841	1152.12	826.72	68.7831	5.291	146.825	26.455	268.519	70.1058	52.9101	88.6243	170.635	123.016	134.921	88.6243	150.794	104.497	805.556	7.9365	10.582	25.1323	17.1958
CM3b_1	660.053	71.4286	84.6561	154.762	9.2593	261.905	1417.99	59.5238	1203.7	145.503	19.8413	3.9683	153.439	83.3333	6.6138	1.3228	2130.95	15.873	120.37	185.185	260.582	2461.64	10820.1	572.751	1632.28	3457.67	711.64	896.825	1220.9	874.339	43.6508	14.5503	64.8148	22.4868	284.392	85.9788	60.8466	75.3968	167.989	130.952	108.466	80.6878	226.19	108.466	891.534	9.2593	9.2593	26.455	11.9048
CM3b_2	682.54	79.3651	79.3651	130.952	17.1958	240.741	1478.84	56.8783	1165.34	92.5926	15.873	2.6455	207.672	46.2963	0	3.9683	2021.16	21.164	92.5926	243.386	305.556	2268.52	10431.2	579.365	1552.91	3342.59	764.55	992.063	1226.19	865.079	48.9418	9.2593	67.4603	21.164	283.069	64.8148	80.6878	79.3651	144.18	112.434	93.9153	82.0106	148.148	72.7513	816.138	10.582	19.8413	19.8413	14.5503
CM3c_1	609.788	82.0106	72.7513	160.053	11.9048	276.455	1552.91	63.4921	1231.48	133.598	29.1005	9.2593	248.677	55.5556	5.291	3.9683	2392.86	38.3598	136.243	212.963	289.683	2462.96	10363.8	588.624	1875.66	4063.49	804.233	1093.92	1641.53	1100.53	64.8148	14.5503	71.4286	23.8095	333.333	97.8836	72.7513	91.2698	154.762	157.407	123.016	80.6878	137.566	130.952	940.476	3.9683	31.746	34.3915	27.7778
CM3c_2	734.127	74.0741	109.788	145.503	10.582	292.328	1589.95	56.8783	1227.51	115.079	11.9048	2.6455	232.804	35.7143	1.3228	0	2142.86	19.8413	115.079	199.735	277.778	2595.24	10847.9	711.64	1805.56	3432.54	822.751	1128.31	1538.36	972.222	75.3968	9.2593	89.9471	7.9365	276.455	87.3016	71.4286	92.5926	156.085	105.82	121.693	83.3333	154.762	116.402	805.556	5.291	17.1958	27.7778	7.9365
CM4a_1	708.995	44.9735	33.0688	37.037	7.9365	82.0106	507.937	15.873	424.603	34.3915	7.9365	2.6455	115.079	30.4233	9.2593	0	1902.12	30.4233	101.852	205.026	275.132	2021.16	6435.19	367.725	1388.89	2527.78	660.053	785.714	1264.55	791.005	87.3016	7.9365	150.794	14.5503	242.064	62.1693	70.1058	59.5238	149.471	112.434	84.6561	62.1693	138.889	67.4603	832.011	7.9365	15.873	5.291	5.291
CM4a_2	584.656	9.2593	22.4868	29.1005	5.291	75.3968	449.736	9.2593	346.561	37.037	7.9365	0	88.6243	21.164	9.2593	1.3228	1968.25	13.2275	129.63	165.344	231.482	1927.25	6022.49	248.677	1146.83	2391.53	488.095	656.085	1145.5	894.18	154.762	17.1958	101.852	37.037	230.159	44.9735	82.0106	60.8466	126.984	137.566	108.466	59.5238	160.053	66.1376	779.101	2.6455	9.2593	18.5185	5.291
CM4b_1	464.286	21.164	18.5185	22.4868	0	83.3333	391.534	21.164	335.979	31.746	15.873	0	71.4286	29.1005	1.3228	0	1298.94	3.9683	47.619	165.344	185.185	1182.54	3908.73	212.963	755.291	1564.81	281.746	509.259	779.101	584.656	93.9153	21.164	42.328	7.9365	197.09	39.6825	75.3968	52.9101	105.82	85.9788	75.3968	31.746	104.497	34.3915	616.402	7.9365	13.2275	27.7778	13.2275
CM4b_2	441.799	14.5503	11.9048	33.0688	2.6455	63.4921	276.455	15.873	211.64	19.8413	7.9365	1.3228	52.9101	25.1323	1.3228	1.3228	1544.97	15.873	46.2963	111.111	141.534	1330.69	4809.52	234.127	843.915	1677.25	391.534	591.27	834.656	611.111	75.3968	7.9365	60.8466	5.291	146.825	41.0053	38.3598	42.328	74.0741	72.7513	56.8783	31.746	64.8148	22.4868	523.809	2.6455	14.5503	13.2275	6.6138
CM4c_1	726.191	96.5608	88.6243	128.307	7.9365	375.661	2150.79	60.8466	1473.55	112.434	35.7143	3.9683	308.201	48.9418	18.5185	3.9683	2056.88	15.873	113.757	183.862	231.482	2329.37	7898.15	453.704	1281.75	2629.63	509.259	919.312	1312.17	801.587	152.116	17.1958	80.6878	7.9365	280.423	99.2064	88.6243	71.4286	152.116	140.212	120.37	70.1058	129.63	71.4286	735.45	7.9365	17.1958	19.8413	7.9365
CM4c_2	724.868	154.762	120.37	117.725	14.5503	443.122	2555.56	82.0106	1843.92	128.307	39.6825	1.3228	257.937	51.5873	6.6138	1.3228	2189.15	26.455	161.376	219.577	298.942	2740.74	10115.1	548.942	1503.97	3269.84	760.582	1115.08	1542.33	1112.43	134.921	18.5185	89.9471	15.873	313.492	119.048	129.63	64.8148	165.344	160.053	125.661	74.0741	187.831	60.8466	792.328	6.6138	21.164	34.3915	7.9365
IF3a_1	341.27	42.328	52.9101	112.434	5.291	133.598	735.45	14.5503	973.545	51.5873	17.1958	1.3228	89.9471	19.8413	3.9683	0	1269.84	10.582	47.619	117.725	164.021	933.862	3456.35	246.032	620.37	1571.43	324.074	501.323	1070.11	818.783	206.349	7.9365	66.1376	15.873	109.788	27.7778	48.9418	30.4233	39.6825	66.1376	72.7513	47.619	76.7196	44.9735	562.169	2.6455	15.873	6.6138	7.9365
IF3a_2	559.524	97.8836	93.9153	193.122	11.9048	275.132	1313.49	18.5185	1863.76	109.788	38.3598	7.9365	215.608	33.0688	10.582	5.291	2080.69	19.8413	119.048	287.037	296.296	1771.16	5820.11	386.243	1006.61	2876.98	509.259	931.217	1695.77	1197.09	326.72	15.873	132.275	19.8413	231.482	78.0423	74.0741	100.529	111.111	112.434	119.048	72.7513	173.28	71.4286	854.497	6.6138	27.7778	19.8413	5.291
IF3b_1	335.979	41.0053	38.3598	47.619	3.9683	121.693	503.968	14.5503	587.302	55.5556	14.5503	3.9683	82.0106	15.873	3.9683	0	1369.05	13.2275	80.6878	120.37	185.185	978.836	3085.98	226.19	605.82	1674.6	287.037	453.704	1130.95	768.519	191.799	1.3228	44.9735	7.9365	185.185	48.9418	43.6508	43.6508	46.2963	91.2698	60.8466	39.6825	97.8836	43.6508	492.063	7.9365	5.291	5.291	2.6455
IF3b_2	284.392	37.037	43.6508	88.6243	6.6138	125.661	510.582	33.0688	701.058	51.5873	7.9365	1.3228	71.4286	14.5503	7.9365	0	1326.72	6.6138	79.3651	140.212	218.254	1154.76	3518.52	276.455	731.481	1662.7	345.238	538.36	1158.73	720.899	201.058	2.6455	41.0053	21.164	207.672	55.5556	52.9101	50.2646	46.2963	68.7831	80.6878	48.9418	101.852	41.0053	562.169	3.9683	7.9365	7.9365	6.6138
IF3c_1	337.302	59.5238	58.2011	70.1058	6.6138	138.889	708.995	15.873	899.471	71.4286	23.8095	2.6455	99.2064	21.164	7.9365	0	1636.24	10.582	74.0741	158.73	212.963	1228.84	4378.31	255.291	977.513	2027.78	427.249	787.037	1500	935.185	206.349	11.9048	72.7513	18.5185	179.894	66.1376	63.4921	50.2646	68.7831	68.7831	92.5926	56.8783	117.725	43.6508	538.36	2.6455	5.291	14.5503	10.582
IF3c_2	391.534	37.037	74.0741	111.111	6.6138	150.794	796.296	23.8095	1101.85	79.3651	15.873	3.9683	115.079	5.291	0	0	1652.12	13.2275	87.3016	201.058	276.455	1275.13	4722.22	354.497	1022.49	2240.74	493.386	810.847	1480.16	969.577	251.323	17.1958	46.2963	10.582	194.444	64.8148	59.5238	35.7143	67.4603	66.1376	92.5926	52.9101	125.661	60.8466	574.074	3.9683	15.873	10.582	1.3228
IM3a_1	460.317	83.3333	104.497	179.894	1.3228	316.138	1797.62	58.2011	1337.3	177.249	48.9418	0	242.064	42.328	5.291	1.3228	1800.26	21.164	67.4603	97.8836	157.407	1806.88	5939.15	308.201	772.487	2062.17	500	707.672	791.005	714.286	55.5556	6.6138	71.4286	13.2275	198.413	51.5873	70.1058	59.5238	62.1693	130.952	71.4286	55.5556	93.9153	63.4921	732.804	6.6138	14.5503	13.2275	2.6455
IM3a_2	501.323	117.725	89.9471	116.402	6.6138	304.233	1615.08	37.037	1288.36	128.307	38.3598	3.9683	222.222	29.1005	3.9683	1.3228	2017.2	34.3915	89.9471	142.857	175.926	2137.57	7035.71	316.138	898.148	2304.23	496.032	809.524	858.466	735.45	47.619	7.9365	85.9788	23.8095	253.968	42.328	56.8783	43.6508	63.4921	76.7196	68.7831	51.5873	96.5608	46.2963	665.344	7.9365	11.9048	5.291	2.6455
IM3b_1	435.185	74.0741	64.8148	112.434	6.6138	220.899	1144.18	42.328	1120.37	123.016	23.8095	6.6138	166.667	23.8095	1.3228	0	1829.37	10.582	68.7831	97.8836	141.534	1756.61	6017.2	276.455	756.614	2062.17	465.608	747.355	849.206	800.264	64.8148	3.9683	66.1376	13.2275	239.418	59.5238	76.7196	29.1005	51.5873	67.4603	76.7196	51.5873	79.3651	60.8466	542.328	5.291	7.9365	7.9365	0
IM3b_2	412.698	68.7831	75.3968	117.725	0	235.45	1239.42	56.8783	949.735	111.111	29.1005	1.3228	179.894	27.7778	1.3228	2.6455	1977.51	22.4868	91.2698	138.889	164.021	2126.98	7227.51	374.339	945.767	2428.57	632.275	804.233	1011.9	837.302	50.2646	9.2593	96.5608	25.1323	261.905	55.5556	62.1693	52.9101	75.3968	41.0053	64.8148	56.8783	79.3651	88.6243	637.566	7.9365	17.1958	13.2275	1.3228
IM3c_1	530.423	22.4868	29.1005	62.1693	10.582	140.212	637.566	27.7778	462.963	84.6561	19.8413	1.3228	124.339	47.619	5.291	0	1722.22	11.9048	96.5608	129.63	197.09	2279.1	7486.77	345.238	1121.69	2794.97	743.386	1005.29	1275.13	974.868	72.7513	7.9365	80.6878	14.5503	178.571	68.7831	51.5873	46.2963	171.958	149.471	97.8836	52.9101	96.5608	68.7831	724.868	5.291	33.0688	37.037	3.9683
IM3c_2	343.915	17.1958	25.1323	31.746	2.6455	51.5873	415.344	19.8413	318.783	50.2646	1.3228	0	83.3333	5.291	2.6455	0	1432.54	13.2275	68.7831	89.9471	156.085	2001.32	5742.06	259.259	957.672	2324.07	654.762	779.101	1136.24	761.905	63.4921	14.5503	64.8148	11.9048	136.243	41.0053	52.9101	43.6508	64.8148	56.8783	70.1058	47.619	48.9418	56.8783	472.222	3.9683	7.9365	10.582	5.291
[truncated: 146 more columns]
